# Supplementary material for: Reply to Frański, R.; Beszterda-Buszczak, M. Comment on “Villalva et al. Antioxidant, Anti-Inflammatory, and Antibacterial Properties of an Achillea millefolium L. Extract and Its Fractions Obtained by Supercritical Anti-Solvent Fractionation against Helicobacter pylori. Antioxidants 2022, 11, 1849”
Source: Antioxidants (Basel). 2023 Jul 4;12(7):1384. doi: 10.3390/antiox12071384 (PMC10376723; doi:10.3390/antiox12071384)
Supplement: Supplementary file 1 [file antioxidants-12-01384-s001.zip]

Archive with 1 entries (1 files):
- antioxidants-2228801-supplementary.pdf
